# Supplementary material for: Salt-Templated Nanoarchitectonics of CoSe2-NC Nanosheets as an Efficient Bifunctional Oxygen Electrocatalyst for Water Splitting
Source: Int J Mol Sci. 2022 May 7;23(9):5239. doi: 10.3390/ijms23095239 (PMC9099664; doi:10.3390/ijms23095239)
Supplement: Supplementary file 1 [file ijms-23-05239-s001.zip]

Archive with 1 entries (1 files):
- ijms-1695556-supplementary.pdf
